# Supplementary material for: C1q limits cystoid edema by maintaining basal β-catenin–dependent signaling and blood-retina barrier function
Source: JCI Insight. 2025 Oct 14;10(22):e190227. doi: 10.1172/jci.insight.190227 (PMC12643494; doi:10.1172/jci.insight.190227)
Supplement: Supporting data values [file jciinsight-10-190227-s049.xlsx]

## Sheet: Fig 1D
Tspan12 ECKO	Tspan12 KO DBM
1	1
1	4
0	2
0	1
1	3
0	3
0	1
0	2
0	2
1	0
1	0
0	2
1	3
0
0
0
0
1
0
0
1

## Sheet: Fig. 3B
Genotype	Mouse information	Sufo biotin leakage Percentage
BlJ6	8849_#1F_B6_JL1	4.38499
	8849_#2F_B6_JL2	2.07186
	8848_#5M_B6_JL3	1.52369
	8848_#6M_B6_JL4	1.70115
C1qa KO	3629_#7M_C1q_JL5	3.12986
	3628_#5F_C1q_JL6	6.6187
	3458_#7F_C1q_JL8	1.86267
Tspan12 KODBM	3460_#4M_TSPAN_JL9	59.503
	3461_#1F_TSPAN_JL10	60.7055
	3461_#2F_TSPAN_JL11	51.0619
compound mutant	3458_#2F_DKO_JL7	74.0216
	3459_#5M_DKO_JL13	71.4654
	3459_#6M_DKO_JL14	66.9016

## Sheet: Fig. 3C
Genotype	Mouse information	Mean Sulfo Expression per retinal area
BlJ6	8849_#1F_B6_JL1	11.224
	8849_#2F_B6_JL2	8.668
	8848_#5M_B6_JL3	8.574
	8848_#6M_B6_JL4	8.919
C1qa KO	3629_#7M_C1q_JL5	9.144
	3628_#5F_C1q_JL6	11.441
	3458_#7F_C1q_JL8	9.342
Tspan12 KODBM	3460_#4M_TSPAN_JL9	32.269
	3461_#1F_TSPAN_JL10	33.172
	3461_#2F_TSPAN_JL11	38.024
compound mutant	3458_#2F_DKO_JL7	41.874
	3459_#5M_DKO_JL13	43.043
	3459_#6M_DKO_JL14	46.524

## Sheet: Fig. 4B
WT Vehicle	Tspan12 KO DBM	C1qa KO vehicle	Tspan12 KO DBM; C1qa KO
4.699	17.474	10.136	38.754
5.557	22.792	5.857	35.238
8.397	15.341	4.956	27.596

## Sheet: Fig. 5B
6 month Tspan12 KODBM	6 month compound mutant
2	0
4	4
0	5
1	4
1	1
1	3
2	2
0	2
2	2
2	2
4	0
0	0
1	4
0	5
0	3
2	0
0	3
0	1
	2
	2
	1

## Sheet: Fig. 5C
9 month Tspan12 KODBM	9 month compound mutant
1	1
4	4
2	4
1	5
3	5
3	4
1	4
2	1
2	3
0	3
0	5
2	4
3	3
	2

## Sheet: Fig. 6A
	WT																										C1qa KO
P28 (T0)	586.8	672.7	509	649	684.6		542	560.2	688.5	644.5	560.1	598	709.8		413.2	520.8											659.3	656.6	607.6	715	747.8	718	501.3	485.9	566	728.1	401.6	261.3		552.6	709.6	595.6	607.4	557.2	690.4	600.5	508.4	452.7	470.2
3 months	489.3	480.2	359.3	592.9	622.1	808.4	599.4	660.1	364.6	540.3	478.7	654.8	622.8	722.9	422.5	663.2											413.9	334.4	528.5	696.4	589.4	661.9	711.7	429.5	349.9	444.7	440.3	373.1	592.7	689.9	596.4	608.4	670.3	471	533.3	540.3
10 months	398.8	470.5	522.4	607.6	640.5	654	571.1	460.9		424.3	385.8	405.9	475.4	729.8	505.6	433.6	405.5										552	349.7	587.2	490.9	719	622.2	346.5	377	721.9	448.3	643.7	635.8
[truncated: 36 more columns]

## Sheet: Fig. 6B
	WT																										C1qa KO
P28 (T0)	-344.5	-386.2	-238.4	-418.4	-290.1		-252.7	-194.5	-312.6	-307	-244.5	-304.8	-291.8		-192.6	-194.4											-332	-322.7	-259.4	-266.5	-265.6	-307	-225.5	-204.5	-251.1	-310.7	-152.3	-99.8		-260.2	-305	-247.6	-228.3	-227.3	-297.8	-245	-186.4	-191.2	-190.2
3 months	-241.5	-270.8	-171.2	-235	-262.5	-246.2	-204.1	-249.4	-197.3	-300.4	-245.1	-257.4	-248.2	-233.3	-158.1	-249.1											-165.7	-131.3	-188.6	-278	-212.8	-217.8	-286.6	-231.2	-111.7	-159.3	-163	-136.1	-219.1	-251	-213.3	-218.9	-276.9	-233.5	-193.5	-190.8
10 months	-132.3	-188	-225.9	-206.5	-221	-217	-206.7	-202.8	-156.9	-167	-166.3	-168.6	-240.7	-181.3	-173.3	-186.5											-210.1	-141.1	-215	-157.7	-271.3	-205.4	-115.1	-125.9	-266.7	-155.5	-222.7	-197.7
[truncated: 36 more columns]

## Sheet: Fig. 6C
	WT																										C1qa KO
P28 (T0)	-1.70334	-1.74184	-2.13507	-1.55115	-2.35988		-2.145	-2.88021	-2.2025	-2.09935	-2.2908	-1.96194	-2.43249		-2.145	-2.67901											-1.98584	-2.03471	-2.34233	-2.68293	-2.81551	-2.33876	-2.22306	-2.37604	-2.25408	-2.34342	-2.6369	-2.61876		-2.124	-2.327	-2.405	-2.661	-2.451	-2.318	-2.451	-2.727	-2.368	-2.472
3 months	-2.02609	-1.77326	-2.09871	-2.52298	-2.3699	-3.28351	-2.9368	-2.64675	-1.84795	-1.7986	-1.95308	-2.5439	-2.50927	-3.09859	-2.67236	-2.66238											-2.49789	-2.54684	-2.80223	-2.50504	-2.76974	-3.03903	-2.48325	-1.8577	-3.1325	-2.79159	-2.70123	-2.74137	-2.70516	-2.74861	-2.79606	-2.77935	-2.42073	-2.01713	-2.75607	-2.83176
10 months	-3.01436	-2.50266	-2.31253	-2.94237	-2.89819	-3.01382	-2.76294	-2.27268	-2.70427	-2.31018	-2.44077	-2.81969	-3.03199	-2.78875	-2.50202	-2.17426											-2.62732	-2.47838	-2.73116	-3.11287	-2.6502	-3.02921	-3.01043	-2.99444	-2.70679	-2.88296	-2.89044	-3.21598
[truncated: 36 more columns]

## Sheet: Fig. 7B
Genotype	Mouse information
BlJ6	1889_#9M_B6_1	136
	8916_#1F_B6_1	142.25
	8916_#2F_B6_1	154
	8916_#8F_B6_1	165.5
C1qa KO	8847_#4F_C1qa_1	113
	8911_#1M_C1qa_1	120
	8911_#2M_C1qa_1	132.5
	8911_#3M_C1qa_1	118
Tspan12 KODBM	8912_#4M_TSPAN12_1	311.75
	8913_#2F_TSPAN12_1	335.25
	8913_#6F_TSPAN12_1	287.5
	8913_#7F_TSPAN12_1	360.5
compound mutant	2150_#3M_DKO_1	463.75
	8895_#1F_DKO_1	384.75
	8914_#5F_DKO_1	445

[truncated: 9 more sheets: Fig. 8B, Fig. 8C, Fig. 8D, Fig. 9C, Fig. S2, Fig. S3A, Fig. S3B, Fig. S3C, Fig. S5B]
